# Supplementary material for: Theoretical modelling of wakes from retractable flapping wings in forward flight
Source: PeerJ. 2013 Jul 16;1:e105. doi: 10.7717/peerj.105 (PMC3719125; doi:10.7717/peerj.105)
Supplement: Supplemental Information 2 — Rows 1:4 = patch 1, rows 5:8 = patch 2 etc. [file peerj-01-105-s002.txt]

Coordinates of quadrilateral patches (rows 1:4 = patch 1, rows 5:8 = patch 2 etc.)
X (m)	Y (m)		Z (m)
3.96414	-0.04330	0.04365
4.03531	-0.09151	0.13800
4.02110	-0.06441	0.12333
3.83230	-0.02686	0.10526
3.89056	-0.01611	-0.01112
3.96414	-0.04330	0.04365
3.83230	-0.02686	0.10526
3.73377	-0.00617	0.08729
3.79855	-0.00714	-0.02048
3.89056	-0.01611	-0.01112
3.73377	-0.00617	0.08729
3.75045	-0.00461	0.07111
3.73615	-0.02481	-0.00193
3.79855	-0.00714	-0.02048
3.75045	-0.00461	0.07111
3.80753	-0.01533	0.05167
3.77783	-0.09261	0.02997
3.73615	-0.02481	-0.00193
3.80753	-0.01533	0.05167
3.82281	-0.02275	0.00480
3.82819	-0.16258	0.07223
3.77783	-0.09261	0.02997
3.82281	-0.02275	0.00480
3.84332	-0.05532	-0.01048
3.78759	-0.18568	0.11124
3.82819	-0.16258	0.07223
3.84332	-0.05532	-0.01048
3.92107	-0.17292	0.08189
3.74308	-0.18868	0.16431
3.78759	-0.18568	0.11124
3.92107	-0.17292	0.08189
3.95891	-0.26562	0.20665
3.77204	-0.16986	0.26229
3.74308	-0.18868	0.16431
3.95891	-0.26562	0.20665
3.81418	-0.18879	0.32420
3.80377	-0.16556	0.35087
3.77204	-0.16986	0.26229
3.81418	-0.18879	0.32420
3.67538	-0.10652	0.40360
3.78310	-0.24781	0.38000
3.80377	-0.16556	0.35087
3.67538	-0.10652	0.40360
3.75348	-0.18457	0.38702
3.74083	-0.30770	0.36786
3.78310	-0.24781	0.38000
3.75348	-0.18457	0.38702
3.83832	-0.27330	0.31546
3.68831	-0.21634	0.29938
3.74083	-0.30770	0.36786
3.83832	-0.27330	0.31546
3.74431	-0.25403	0.18579
3.62874	-0.10562	0.22422
3.68831	-0.21634	0.29938
3.74431	-0.25403	0.18579
3.60857	-0.19966	0.07249
3.57269	-0.08810	0.19061
3.62874	-0.10562	0.22422
3.60857	-0.19966	0.07249
3.51598	-0.13623	0.06767
3.50930	-0.09292	0.18772
3.57269	-0.08810	0.19061
3.51598	-0.13623	0.06767
3.43753	-0.08557	0.11527
3.42969	-0.08048	0.23731
3.50930	-0.09292	0.18772
3.43753	-0.08557	0.11527
3.37984	-0.09573	0.20722
3.33843	-0.06954	0.28998
3.42969	-0.08048	0.23731
3.37984	-0.09573	0.20722
3.32097	-0.11413	0.29170
3.21814	-0.06770	0.29542
3.33843	-0.06954	0.28998
3.32097	-0.11413	0.29170
3.22286	-0.09205	0.30195
3.12580	-0.06879	0.27817
3.21814	-0.06770	0.29542
3.22286	-0.09205	0.30195
3.14060	-0.06598	0.27464
3.14544	-0.06677	0.23896
3.12580	-0.06879	0.27817
3.14060	-0.06598	0.27464
3.13952	-0.06107	0.20888
3.17852	-0.06880	0.19900
3.14544	-0.06677	0.23896
3.13952	-0.06107	0.20888
3.15083	-0.06259	0.15059
3.13253	-0.08796	0.18660
3.17852	-0.06880	0.19900
3.15083	-0.06259	0.15059
3.11578	-0.06446	0.16592
3.07333	-0.10043	0.18121
3.13253	-0.08796	0.18660
3.11578	-0.06446	0.16592
3.06956	-0.06596	0.19329
3.04718	-0.06958	0.16983
3.07333	-0.10043	0.18121
3.06956	-0.06596	0.19329
3.03170	-0.05786	0.18425
3.02037	-0.04695	0.15808
3.04718	-0.06958	0.16983
3.03170	-0.05786	0.18425
2.99036	-0.05966	0.16552
2.96110	-0.09187	0.15254
3.02037	-0.04695	0.15808
2.99036	-0.05966	0.16552
2.92795	-0.10139	0.15107
2.90988	-0.14432	0.13734
2.96110	-0.09187	0.15254
2.92795	-0.10139	0.15107
2.88128	-0.14223	0.13064
2.91495	-0.15609	0.08542
2.90988	-0.14432	0.13734
2.88128	-0.14223	0.13064
2.90762	-0.14326	0.08724
2.92132	-0.15118	0.03702
2.91495	-0.15609	0.08542
2.90762	-0.14326	0.08724
2.92798	-0.12889	0.05505
2.87802	-0.13802	0.03313
2.92132	-0.15118	0.03702
2.92798	-0.12889	0.05505
2.85723	-0.11176	0.08194
2.82117	-0.11521	0.04444
2.87802	-0.13802	0.03313
2.85723	-0.11176	0.08194
2.77110	-0.08830	0.10991
2.77164	-0.07645	0.06124
2.82117	-0.11521	0.04444
2.77110	-0.08830	0.10991
2.72564	-0.05004	0.08413
2.72413	-0.04489	0.06579
2.77164	-0.07645	0.06124
2.72564	-0.05004	0.08413
2.69474	-0.02435	0.04304
2.68145	-0.04957	0.02501
2.72413	-0.04489	0.06579
2.69474	-0.02435	0.04304
2.67372	-0.05140	0.00765
2.64022	-0.06651	-0.02467
2.68145	-0.04957	0.02501
2.67372	-0.05140	0.00765
2.65435	-0.08440	-0.02462
2.59570	-0.07511	-0.05760
2.64022	-0.06651	-0.02467
2.65435	-0.08440	-0.02462
2.62261	-0.07536	-0.04847
2.55479	-0.09421	-0.07456
2.59570	-0.07511	-0.05760
2.62261	-0.07536	-0.04847
2.59129	-0.06799	-0.06656
2.51958	-0.14510	-0.06827
2.55479	-0.09421	-0.07456
2.59129	-0.06799	-0.06656
2.56851	-0.09074	-0.09377
2.49975	-0.19977	-0.03727
2.51958	-0.14510	-0.06827
2.56851	-0.09074	-0.09377
2.55432	-0.14138	-0.08818
2.51963	-0.23642	0.03223
2.49975	-0.19977	-0.03727
2.55432	-0.14138	-0.08818
2.56320	-0.25792	0.01402
2.53727	-0.25773	0.11051
2.51963	-0.23642	0.03223
2.56320	-0.25792	0.01402
2.56001	-0.34812	0.13233
2.51409	-0.25795	0.18196
2.53727	-0.25773	0.11051
2.56001	-0.34812	0.13233
2.50156	-0.29369	0.20871
2.46431	-0.24066	0.21807
2.51409	-0.25795	0.18196
2.50156	-0.29369	0.20871
2.42644	-0.21083	0.23959
2.37512	-0.20070	0.14870
2.46431	-0.24066	0.21807
2.42644	-0.21083	0.23959
2.36092	-0.19714	0.17592
2.28897	-0.15855	0.08310
2.37512	-0.20070	0.14870
2.36092	-0.19714	0.17592
2.29876	-0.19016	0.09619
2.26032	-0.14048	0.15126
2.28897	-0.15855	0.08310
2.29876	-0.19016	0.09619
2.24222	-0.15029	0.07565
2.24040	-0.12391	0.22090
2.26032	-0.14048	0.15126
2.24222	-0.15029	0.07565
2.19210	-0.10653	0.07504
2.19119	-0.08818	0.15943
2.24040	-0.12391	0.22090
2.19210	-0.10653	0.07504
2.15440	-0.07511	0.07343
2.13493	-0.05379	0.09772
2.19119	-0.08818	0.15943
2.15440	-0.07511	0.07343
2.11576	-0.05479	0.09120
2.08428	-0.03713	0.15956
2.13493	-0.05379	0.09772
2.11576	-0.05479	0.09120
2.06318	-0.05634	0.15918
2.02988	-0.02992	0.23348
2.08428	-0.03713	0.15956
2.06318	-0.05634	0.15918
2.00152	-0.06000	0.22511
1.96130	-0.02884	0.23005
2.02988	-0.02992	0.23348
2.00152	-0.06000	0.22511
1.92413	-0.04061	0.23706
1.89450	-0.03545	0.20696
1.96130	-0.02884	0.23005
1.92413	-0.04061	0.23706
1.85248	-0.02519	0.22489
1.84220	-0.05380	0.19787
1.89450	-0.03545	0.20696
1.85248	-0.02519	0.22489
1.81145	-0.04099	0.19715
1.80373	-0.07317	0.18543
1.84220	-0.05380	0.19787
1.81145	-0.04099	0.19715
1.78419	-0.06224	0.16587
1.79183	-0.08393	0.15936
1.80373	-0.07317	0.18543
1.78419	-0.06224	0.16587
1.76540	-0.06838	0.15028
1.77910	-0.08691	0.13204
1.79183	-0.08393	0.15936
1.76540	-0.06838	0.15028
1.74539	-0.07107	0.13737
1.73170	-0.07233	0.11673
1.77910	-0.08691	0.13204
1.74539	-0.07107	0.13737
1.70703	-0.07247	0.11896
1.68173	-0.06236	0.10045
1.73170	-0.07233	0.11673
1.70703	-0.07247	0.11896
1.66740	-0.08053	0.09985
1.65835	-0.08705	0.06866
1.68173	-0.06236	0.10045
1.66740	-0.08053	0.09985
1.64472	-0.11428	0.07943
1.63647	-0.11297	0.03931
1.65835	-0.08705	0.06866
1.64472	-0.11428	0.07943
1.61844	-0.14257	0.06576
1.59629	-0.10920	0.02776
1.63647	-0.11297	0.03931
1.61844	-0.14257	0.06576
1.56600	-0.13264	0.07405
1.55104	-0.09830	0.02710
1.59629	-0.10920	0.02776
1.56600	-0.13264	0.07405
1.51166	-0.10839	0.08231
1.50696	-0.09703	0.04322
1.55104	-0.09830	0.02710
1.51166	-0.10839	0.08231
1.47769	-0.08184	0.07000
1.46527	-0.09187	0.05311
1.50696	-0.09703	0.04322
1.47769	-0.08184	0.07000
1.44756	-0.05588	0.04797
1.43323	-0.06905	0.02780
1.46527	-0.09187	0.05311
1.44756	-0.05588	0.04797
1.40996	-0.03703	0.02090
1.39905	-0.04614	-0.00886
1.43323	-0.06905	0.02780
1.40996	-0.03703	0.02090
1.37140	-0.02640	-0.01324
1.34770	-0.03620	-0.04380
1.39905	-0.04614	-0.00886
1.37140	-0.02640	-0.01324
1.33630	-0.02801	-0.06019
1.29612	-0.03898	-0.07361
1.34770	-0.03620	-0.04380
1.33630	-0.02801	-0.06019
1.29956	-0.03963	-0.10409
1.25974	-0.06309	-0.09001
1.29612	-0.03898	-0.07361
1.29956	-0.03963	-0.10409
1.25630	-0.06321	-0.12992
1.22808	-0.09508	-0.09454
1.25974	-0.06309	-0.09001
1.25630	-0.06321	-0.12992
1.21037	-0.09028	-0.14075
1.19609	-0.12792	-0.08348
1.22808	-0.09508	-0.09454
1.21037	-0.09028	-0.14075
1.16289	-0.11267	-0.13157
1.16294	-0.15088	-0.06441
1.19609	-0.12792	-0.08348
1.16289	-0.11267	-0.13157
1.11714	-0.13147	-0.11156
1.12339	-0.14239	-0.04580
1.16294	-0.15088	-0.06441
1.11714	-0.13147	-0.11156
1.07804	-0.14568	-0.08730
1.08567	-0.12787	-0.02125
1.12339	-0.14239	-0.04580
1.07804	-0.14568	-0.08730
1.04172	-0.15343	-0.06150
1.06188	-0.13003	0.01850
1.08567	-0.12787	-0.02125
1.04172	-0.15343	-0.06150
1.00583	-0.15170	-0.03926
1.03529	-0.13549	0.05643
1.06188	-0.13003	0.01850
1.00583	-0.15170	-0.03926
0.97070	-0.14289	-0.01995
0.98800	-0.14053	0.07830
1.03529	-0.13549	0.05643
0.97070	-0.14289	-0.01995
0.93626	-0.12694	-0.00543
0.93562	-0.13885	0.08507
0.98800	-0.14053	0.07830
0.93626	-0.12694	-0.00543
0.90139	-0.10820	0.00671
0.88870	-0.11935	0.06284
0.93562	-0.13885	0.08507
0.90139	-0.10820	0.00671
0.86453	-0.09196	0.01840
0.84458	-0.09267	0.04197
0.88870	-0.11935	0.06284
0.86453	-0.09196	0.01840
0.82682	-0.07534	0.02921
0.80611	-0.06346	0.05881
0.84458	-0.09267	0.04197
0.82682	-0.07534	0.02921
0.79001	-0.05580	0.03773
0.76741	-0.03861	0.08158
0.80611	-0.06346	0.05881
0.79001	-0.05580	0.03773
0.75064	-0.03755	0.04886
0.72177	-0.02762	0.08478
0.76741	-0.03861	0.08158
0.75064	-0.03755	0.04886
0.70425	-0.02266	0.07000
0.67446	-0.02734	0.08595
0.72177	-0.02762	0.08478
0.70425	-0.02266	0.07000
0.65553	-0.01504	0.09233
0.62899	-0.04339	0.09825
0.67446	-0.02734	0.08595
0.65553	-0.01504	0.09233
0.60739	-0.02286	0.11026
0.58397	-0.05899	0.10934
0.62899	-0.04339	0.09825
0.60739	-0.02286	0.11026
0.56066	-0.03539	0.12153
0.53798	-0.05129	0.11107
0.58397	-0.05899	0.10934
0.56066	-0.03539	0.12153
0.51794	-0.04368	0.11985
0.49473	-0.04407	0.10413
0.53798	-0.05129	0.11107
0.51794	-0.04368	0.11985
0.47683	-0.05049	0.11163
0.45991	-0.06005	0.08123
0.49473	-0.04407	0.10413
0.47683	-0.05049	0.11163
0.43527	-0.05513	0.10099
0.42622	-0.07962	0.05814
0.45991	-0.06005	0.08123
0.43527	-0.05513	0.10099
0.39481	-0.05890	0.08853
0.38694	-0.08913	0.05205
0.42622	-0.07962	0.05814
0.39481	-0.05890	0.08853
0.35673	-0.06356	0.07615
0.34605	-0.09348	0.05132
0.38694	-0.08913	0.05205
0.35673	-0.06356	0.07615
0.31979	-0.06698	0.06406
0.30482	-0.09268	0.05053
0.34605	-0.09348	0.05132
0.31979	-0.06698	0.06406
0.28328	-0.06721	0.05296
0.26463	-0.08773	0.04818
0.30482	-0.09268	0.05053
0.28328	-0.06721	0.05296
0.24684	-0.06554	0.04325
0.22831	-0.07835	0.03914
0.26463	-0.08773	0.04818
0.24684	-0.06554	0.04325
0.20989	-0.06241	0.03571
0.19274	-0.06838	0.02894
0.22831	-0.07835	0.03914
0.20989	-0.06241	0.03571
0.17242	-0.05839	0.02989
0.15140	-0.06196	0.02158
0.19274	-0.06838	0.02894
0.17242	-0.05839	0.02989
0.13009	-0.05371	0.02545
0.11737	-0.05798	0.01664
0.15140	-0.06196	0.02158
0.13009	-0.05371	0.02545
0.09539	-0.04992	0.02269
0.10295	-0.05675	0.01514
0.11737	-0.05798	0.01664
0.09539	-0.04992	0.02269
0.08078	-0.04889	0.02182
0.10405	-0.05817	0.01674
0.10295	-0.05675	0.01514
0.08078	-0.04889	0.02182
0.08210	-0.05000	0.02277
4.04163	-0.05253	0.00560
4.03989	-0.10597	0.12965
4.03531	-0.09151	0.13800
3.96414	-0.04330	0.04365
3.98594	-0.02187	-0.06178
4.04163	-0.05253	0.00560
3.96414	-0.04330	0.04365
3.89056	-0.01611	-0.01112
3.83294	-0.00753	-0.06512
3.98594	-0.02187	-0.06178
3.89056	-0.01611	-0.01112
3.79855	-0.00714	-0.02048
3.70229	-0.02886	-0.02652
3.83294	-0.00753	-0.06512
3.79855	-0.00714	-0.02048
3.73615	-0.02481	-0.00193
3.75730	-0.13488	0.04619
3.70229	-0.02886	-0.02652
3.73615	-0.02481	-0.00193
3.77783	-0.09261	0.02997
3.82706	-0.22998	0.11768
3.75730	-0.13488	0.04619
3.77783	-0.09261	0.02997
3.82819	-0.16258	0.07223
3.73852	-0.19791	0.12832
3.82706	-0.22998	0.11768
3.82819	-0.16258	0.07223
3.78759	-0.18568	0.11124
3.66131	-0.14954	0.14327
3.73852	-0.19791	0.12832
3.78759	-0.18568	0.11124
3.74308	-0.18868	0.16431
3.77111	-0.17483	0.22947
3.66131	-0.14954	0.14327
3.74308	-0.18868	0.16431
3.77204	-0.16986	0.26229
3.87668	-0.22034	0.32192
3.77111	-0.17483	0.22947
3.77204	-0.16986	0.26229
3.80377	-0.16556	0.35087
3.79373	-0.27983	0.37724
3.87668	-0.22034	0.32192
3.80377	-0.16556	0.35087
3.78310	-0.24781	0.38000
3.67707	-0.30166	0.39754
3.79373	-0.27983	0.37724
3.78310	-0.24781	0.38000
3.74083	-0.30770	0.36786
3.64341	-0.18922	0.35442
3.67707	-0.30166	0.39754
3.74083	-0.30770	0.36786
3.68831	-0.21634	0.29938
3.62282	-0.07109	0.29609
3.64341	-0.18922	0.35442
3.68831	-0.21634	0.29938
3.62874	-0.10562	0.22422
3.58316	-0.07860	0.26395
3.62282	-0.07109	0.29609
3.62874	-0.10562	0.22422
3.57269	-0.08810	0.19061
3.52773	-0.10683	0.25000
3.58316	-0.07860	0.26395
3.57269	-0.08810	0.19061
3.50930	-0.09292	0.18772
3.44540	-0.07503	0.26994
3.52773	-0.10683	0.25000
3.50930	-0.09292	0.18772
3.42969	-0.08048	0.23731
3.34739	-0.04210	0.29412
3.44540	-0.07503	0.26994
3.42969	-0.08048	0.23731
3.33843	-0.06954	0.28998
3.22197	-0.05145	0.29465
3.34739	-0.04210	0.29412
3.33843	-0.06954	0.28998
3.21814	-0.06770	0.29542
3.12690	-0.06884	0.28200
3.22197	-0.05145	0.29465
3.21814	-0.06770	0.29542
3.12580	-0.06879	0.27817
3.15110	-0.06740	0.25342
3.12690	-0.06884	0.28200
3.12580	-0.06879	0.27817
3.14544	-0.06677	0.23896
3.18939	-0.06844	0.22064
3.15110	-0.06740	0.25342
3.14544	-0.06677	0.23896
3.17852	-0.06880	0.19900
3.14223	-0.09620	0.19558
3.18939	-0.06844	0.22064
3.17852	-0.06880	0.19900
3.13253	-0.08796	0.18660
3.08154	-0.11498	0.17493
3.14223	-0.09620	0.19558
3.13253	-0.08796	0.18660
3.07333	-0.10043	0.18121
3.05836	-0.07583	0.15975
3.08154	-0.11498	0.17493
3.07333	-0.10043	0.18121
3.04718	-0.06958	0.16983
3.03581	-0.04279	0.14885
3.05836	-0.07583	0.15975
3.04718	-0.06958	0.16983
3.02037	-0.04695	0.15808
2.98262	-0.08506	0.14829
3.03581	-0.04279	0.14885
3.02037	-0.04695	0.15808
2.96110	-0.09187	0.15254
2.93300	-0.13829	0.13737
2.98262	-0.08506	0.14829
2.96110	-0.09187	0.15254
2.90988	-0.14432	0.13734
2.92252	-0.15310	0.08310
2.93300	-0.13829	0.13737
2.90988	-0.14432	0.13734
2.91495	-0.15609	0.08542
2.91581	-0.15376	0.02842
2.92252	-0.15310	0.08310
2.91495	-0.15609	0.08542
2.92132	-0.15118	0.03702
2.88492	-0.14993	0.01034
2.91581	-0.15376	0.02842
2.92132	-0.15118	0.03702
2.87802	-0.13802	0.03313
2.84320	-0.13596	0.01364
2.88492	-0.14993	0.01034
2.87802	-0.13802	0.03313
2.82117	-0.11521	0.04444
2.79378	-0.10310	0.04978
2.84320	-0.13596	0.01364
2.82117	-0.11521	0.04444
2.77164	-0.07645	0.06124
2.73941	-0.07034	0.07566
2.79378	-0.10310	0.04978
2.77164	-0.07645	0.06124
2.72413	-0.04489	0.06579
2.68320	-0.05414	0.03475
2.73941	-0.07034	0.07566
2.72413	-0.04489	0.06579
2.68145	-0.04957	0.02501
2.62734	-0.05329	-0.02108
2.68320	-0.05414	0.03475
2.68145	-0.04957	0.02501
2.64022	-0.06651	-0.02467
2.57248	-0.07252	-0.06132
2.62734	-0.05329	-0.02108
2.64022	-0.06651	-0.02467
2.59570	-0.07511	-0.05760
2.52641	-0.11049	-0.07844
2.57248	-0.07252	-0.06132
2.59570	-0.07511	-0.05760
2.55479	-0.09421	-0.07456
2.49668	-0.18275	-0.04291
2.52641	-0.11049	-0.07844
2.55479	-0.09421	-0.07456
2.51958	-0.14510	-0.06827
2.48467	-0.24336	0.00986
2.49668	-0.18275	-0.04291
2.51958	-0.14510	-0.06827
2.49975	-0.19977	-0.03727
2.50523	-0.23042	0.04908
2.48467	-0.24336	0.00986
2.49975	-0.19977	-0.03727
2.51963	-0.23642	0.03223
2.52544	-0.20743	0.09038
2.50523	-0.23042	0.04908
2.51963	-0.23642	0.03223
2.53727	-0.25773	0.11051
2.51734	-0.23894	0.15350
2.52544	-0.20743	0.09038
2.53727	-0.25773	0.11051
2.51409	-0.25795	0.18196
2.48092	-0.25989	0.19533
2.51734	-0.23894	0.15350
2.51409	-0.25795	0.18196
2.46431	-0.24066	0.21807
2.38732	-0.20412	0.14561
2.48092	-0.25989	0.19533
2.46431	-0.24066	0.21807
2.37512	-0.20070	0.14870
2.29519	-0.13943	0.10560
2.38732	-0.20412	0.14561
2.37512	-0.20070	0.14870
2.28897	-0.15855	0.08310
2.27455	-0.12621	0.20166
2.29519	-0.13943	0.10560
2.28897	-0.15855	0.08310
2.26032	-0.14048	0.15126
2.26248	-0.12049	0.28824
2.27455	-0.12621	0.20166
2.26032	-0.14048	0.15126
2.24040	-0.12391	0.22090
2.20821	-0.09195	0.20989
2.26248	-0.12049	0.28824
2.24040	-0.12391	0.22090
2.19119	-0.08818	0.15943
2.14524	-0.06009	0.12276
2.20821	-0.09195	0.20989
2.19119	-0.08818	0.15943
2.13493	-0.05379	0.09772
2.09474	-0.03194	0.17088
2.14524	-0.06009	0.12276
2.13493	-0.05379	0.09772
2.08428	-0.03713	0.15956
2.04289	-0.01458	0.23519
2.09474	-0.03194	0.17088
2.08428	-0.03713	0.15956
2.02988	-0.02992	0.23348
1.97859	-0.02229	0.22472
2.04289	-0.01458	0.23519
2.02988	-0.02992	0.23348
1.96130	-0.02884	0.23005
1.91485	-0.04043	0.19921
1.97859	-0.02229	0.22472
1.96130	-0.02884	0.23005
1.89450	-0.03545	0.20696
1.85922	-0.06018	0.19713
1.91485	-0.04043	0.19921
1.89450	-0.03545	0.20696
1.84220	-0.05380	0.19787
1.81694	-0.07839	0.19119
1.85922	-0.06018	0.19713
1.84220	-0.05380	0.19787
1.80373	-0.07317	0.18543
1.80670	-0.08964	0.15869
1.81694	-0.07839	0.19119
1.80373	-0.07317	0.18543
1.79183	-0.08393	0.15936
1.79565	-0.09196	0.12428
1.80670	-0.08964	0.15869
1.79183	-0.08393	0.15936
1.77910	-0.08691	0.13204
1.74499	-0.07362	0.11300
1.79565	-0.09196	0.12428
1.77910	-0.08691	0.13204
1.73170	-0.07233	0.11673
1.69132	-0.05847	0.10096
1.74499	-0.07362	0.11300
1.73170	-0.07233	0.11673
1.68173	-0.06236	0.10045
1.66681	-0.07575	0.06476
1.69132	-0.05847	0.10096
1.68173	-0.06236	0.10045
1.65835	-0.08705	0.06866
1.64603	-0.09753	0.02802
1.66681	-0.07575	0.06476
1.65835	-0.08705	0.06866
1.63647	-0.11297	0.03931
1.61174	-0.10046	0.00640
1.64603	-0.09753	0.02802
1.63647	-0.11297	0.03931
1.59629	-0.10920	0.02776
1.57147	-0.10003	0.00036
1.61174	-0.10046	0.00640
1.59629	-0.10920	0.02776
1.55104	-0.09830	0.02710
1.52437	-0.10942	0.02774
1.57147	-0.10003	0.00036
1.55104	-0.09830	0.02710
1.50696	-0.09703	0.04322
1.47836	-0.11226	0.05199
1.52437	-0.10942	0.02774
1.50696	-0.09703	0.04322
1.46527	-0.09187	0.05311
1.44685	-0.08925	0.03214
1.47836	-0.11226	0.05199
1.46527	-0.09187	0.05311
1.43323	-0.06905	0.02780
1.41255	-0.06242	-0.00071
1.44685	-0.08925	0.03214
1.43323	-0.06905	0.02780
1.39905	-0.04614	-0.00886
1.35454	-0.04639	-0.02923
1.41255	-0.06242	-0.00071
1.39905	-0.04614	-0.00886
1.34770	-0.03620	-0.04380
1.29699	-0.04403	-0.05314
1.35454	-0.04639	-0.02923
1.34770	-0.03620	-0.04380
1.29612	-0.03898	-0.07361
1.26134	-0.06883	-0.06679
1.29699	-0.04403	-0.05314
1.29612	-0.03898	-0.07361
1.25974	-0.06309	-0.09001
1.23483	-0.10346	-0.06895
1.26134	-0.06883	-0.06679
1.25974	-0.06309	-0.09001
1.22808	-0.09508	-0.09454
1.21465	-0.13955	-0.05265
1.23483	-0.10346	-0.06895
1.22808	-0.09508	-0.09454
1.19609	-0.12792	-0.08348
1.19250	-0.16371	-0.02943
1.21465	-0.13955	-0.05265
1.19609	-0.12792	-0.08348
1.16294	-0.15088	-0.06441
1.15388	-0.14863	-0.01263
1.19250	-0.16371	-0.02943
1.16294	-0.15088	-0.06441
1.12339	-0.14239	-0.04580
1.11458	-0.12771	0.01014
1.15388	-0.14863	-0.01263
1.12339	-0.14239	-0.04580
1.08567	-0.12787	-0.02125
1.09282	-0.13143	0.05458
1.11458	-0.12771	0.01014
1.08567	-0.12787	-0.02125
1.06188	-0.13003	0.01850
1.06686	-0.14128	0.09744
1.09282	-0.13143	0.05458
1.06188	-0.13003	0.01850
1.03529	-0.13549	0.05643
1.01438	-0.15178	0.12017
1.06686	-0.14128	0.09744
1.03529	-0.13549	0.05643
0.98800	-0.14053	0.07830
0.95537	-0.15421	0.12436
1.01438	-0.15178	0.12017
0.98800	-0.14053	0.07830
0.93562	-0.13885	0.08507
0.90343	-0.13314	0.09308
0.95537	-0.15421	0.12436
0.93562	-0.13885	0.08507
0.88870	-0.11935	0.06284
0.85537	-0.10318	0.06323
0.90343	-0.13314	0.09308
0.88870	-0.11935	0.06284
0.84458	-0.09267	0.04197
0.81465	-0.07135	0.07960
0.85537	-0.10318	0.06323
0.84458	-0.09267	0.04197
0.80611	-0.06346	0.05881
0.77497	-0.04496	0.10159
0.81465	-0.07135	0.07960
0.80611	-0.06346	0.05881
0.76741	-0.03861	0.08158
0.72957	-0.03561	0.09489
0.77497	-0.04496	0.10159
0.76741	-0.03861	0.08158
0.72177	-0.02762	0.08478
0.68322	-0.03749	0.08530
0.72957	-0.03561	0.09489
0.72177	-0.02762	0.08478
0.67446	-0.02734	0.08595
0.63918	-0.05442	0.09210
0.68322	-0.03749	0.08530
0.67446	-0.02734	0.08595
0.62899	-0.04339	0.09825
0.59526	-0.06921	0.10056
0.63918	-0.05442	0.09210
0.62899	-0.04339	0.09825
0.58397	-0.05899	0.10934
0.54832	-0.05603	0.10323
0.59526	-0.06921	0.10056
0.58397	-0.05899	0.10934
0.53798	-0.05129	0.11107
0.50447	-0.04468	0.09751
0.54832	-0.05603	0.10323
0.53798	-0.05129	0.11107
0.49473	-0.04407	0.10413
0.47227	-0.06543	0.07139
0.50447	-0.04468	0.09751
0.49473	-0.04407	0.10413
0.45991	-0.06005	0.08123
0.44117	-0.09113	0.04563
0.47227	-0.06543	0.07139
0.45991	-0.06005	0.08123
0.42622	-0.07962	0.05814
0.40146	-0.10200	0.04221
0.44117	-0.09113	0.04563
0.42622	-0.07962	0.05814
0.38694	-0.08913	0.05205
0.35915	-0.10619	0.04549
0.40146	-0.10200	0.04221
0.38694	-0.08913	0.05205
0.34605	-0.09348	0.05132
0.31639	-0.10508	0.04777
0.35915	-0.10619	0.04549
0.34605	-0.09348	0.05132
0.30482	-0.09268	0.05053
0.27505	-0.09928	0.04718
0.31639	-0.10508	0.04777
0.30482	-0.09268	0.05053
0.26463	-0.08773	0.04818
0.23914	-0.08826	0.03670
0.27505	-0.09928	0.04718
0.26463	-0.08773	0.04818
0.22831	-0.07835	0.03914
0.20447	-0.07678	0.02403
0.23914	-0.08826	0.03670
0.22831	-0.07835	0.03914
0.19274	-0.06838	0.02894
0.16375	-0.07004	0.01459
0.20447	-0.07678	0.02403
0.19274	-0.06838	0.02894
0.15140	-0.06196	0.02158
0.13020	-0.06614	0.00807
0.16375	-0.07004	0.01459
0.15140	-0.06196	0.02158
0.11737	-0.05798	0.01664
0.11591	-0.06489	0.00612
0.13020	-0.06614	0.00807
0.11737	-0.05798	0.01664
0.10295	-0.05675	0.01514
0.11687	-0.06634	0.00819
0.11591	-0.06489	0.00612
0.10295	-0.05675	0.01514
0.10405	-0.05817	0.01674
4.06027	-0.05324	-0.01073
4.03156	-0.10421	0.08476
4.03989	-0.10597	0.12965
4.04163	-0.05253	0.00560
4.01699	-0.02214	-0.05813
4.06027	-0.05324	-0.01073
4.04163	-0.05253	0.00560
3.98594	-0.02187	-0.06178
3.85563	-0.00112	-0.04990
4.01699	-0.02214	-0.05813
3.98594	-0.02187	-0.06178
3.83294	-0.00753	-0.06512
3.71447	-0.01956	-0.00863
3.85563	-0.00112	-0.04990
3.83294	-0.00753	-0.06512
3.70229	-0.02886	-0.02652
3.77502	-0.14275	0.05354
3.71447	-0.01956	-0.00863
3.70229	-0.02886	-0.02652
3.75730	-0.13488	0.04619
3.86152	-0.25321	0.11286
3.77502	-0.14275	0.05354
3.75730	-0.13488	0.04619
3.82706	-0.22998	0.11768
3.81619	-0.20753	0.12208
3.86152	-0.25321	0.11286
3.82706	-0.22998	0.11768
3.73852	-0.19791	0.12832
3.76669	-0.14872	0.13957
3.81619	-0.20753	0.12208
3.73852	-0.19791	0.12832
3.66131	-0.14954	0.14327
3.83185	-0.20891	0.23047
3.76669	-0.14872	0.13957
3.66131	-0.14954	0.14327
3.77111	-0.17483	0.22947
3.88031	-0.27738	0.32724
3.83185	-0.20891	0.23047
3.77111	-0.17483	0.22947
3.87668	-0.22034	0.32192
3.77770	-0.27378	0.38475
3.88031	-0.27738	0.32724
3.87668	-0.22034	0.32192
3.79373	-0.27983	0.37724
3.65177	-0.23917	0.40104
3.77770	-0.27378	0.38475
3.79373	-0.27983	0.37724
3.67707	-0.30166	0.39754
3.60763	-0.17644	0.33182
3.65177	-0.23917	0.40104
3.67707	-0.30166	0.39754
3.64341	-0.18922	0.35442
3.57888	-0.11985	0.25905
3.60763	-0.17644	0.33182
3.64341	-0.18922	0.35442
3.62282	-0.07109	0.29609
3.52947	-0.12382	0.27271
3.57888	-0.11985	0.25905
3.62282	-0.07109	0.29609
3.58316	-0.07860	0.26395
3.47350	-0.13075	0.30456
3.52947	-0.12382	0.27271
3.58316	-0.07860	0.26395
3.52773	-0.10683	0.25000
3.41655	-0.08181	0.31040
3.47350	-0.13075	0.30456
3.52773	-0.10683	0.25000
3.44540	-0.07503	0.26994
3.34822	-0.03509	0.30802
3.41655	-0.08181	0.31040
3.44540	-0.07503	0.26994
3.34739	-0.04210	0.29412
3.24059	-0.04389	0.30320
3.34822	-0.03509	0.30802
3.34739	-0.04210	0.29412
3.22197	-0.05145	0.29465
3.15178	-0.06375	0.28784
3.24059	-0.04389	0.30320
3.22197	-0.05145	0.29465
3.12690	-0.06884	0.28200
3.15707	-0.05902	0.24801
3.15178	-0.06375	0.28784
3.12690	-0.06884	0.28200
3.15110	-0.06740	0.25342
3.17711	-0.05669	0.20701
3.15707	-0.05902	0.24801
3.15110	-0.06740	0.25342
3.18939	-0.06844	0.22064
3.14353	-0.08368	0.18993
3.17711	-0.05669	0.20701
3.18939	-0.06844	0.22064
3.14223	-0.09620	0.19558
3.09872	-0.10457	0.17748
3.14353	-0.08368	0.18993
3.14223	-0.09620	0.19558
3.08154	-0.11498	0.17493
3.06666	-0.07511	0.15405
3.09872	-0.10457	0.17748
3.08154	-0.11498	0.17493
3.05836	-0.07583	0.15975
3.03412	-0.04883	0.13369
3.06666	-0.07511	0.15405
3.05836	-0.07583	0.15975
3.03581	-0.04279	0.14885
2.99154	-0.08185	0.13461
3.03412	-0.04883	0.13369
3.03581	-0.04279	0.14885
2.98262	-0.08506	0.14829
2.95190	-0.12218	0.12882
2.99154	-0.08185	0.13461
2.98262	-0.08506	0.14829
2.93300	-0.13829	0.13737
2.93154	-0.12633	0.07983
2.95190	-0.12218	0.12882
2.93300	-0.13829	0.13737
2.92252	-0.15310	0.08310
2.91081	-0.12497	0.03137
2.93154	-0.12633	0.07983
2.92252	-0.15310	0.08310
2.91581	-0.15376	0.02842
2.87131	-0.14275	0.02237
2.91081	-0.12497	0.03137
2.91581	-0.15376	0.02842
2.88492	-0.14993	0.01034
2.82562	-0.15422	0.03072
2.87131	-0.14275	0.02237
2.88492	-0.14993	0.01034
2.84320	-0.13596	0.01364
2.78231	-0.13603	0.05661
2.82562	-0.15422	0.03072
2.84320	-0.13596	0.01364
2.79378	-0.10310	0.04978
2.73505	-0.10660	0.07200
2.78231	-0.13603	0.05661
2.79378	-0.10310	0.04978
2.73941	-0.07034	0.07566
2.67790	-0.06890	0.03638
2.73505	-0.10660	0.07200
2.73941	-0.07034	0.07566
2.68320	-0.05414	0.03475
2.61816	-0.04599	-0.01267
2.67790	-0.06890	0.03638
2.68320	-0.05414	0.03475
2.62734	-0.05329	-0.02108
2.55416	-0.06763	-0.05954
2.61816	-0.04599	-0.01267
2.62734	-0.05329	-0.02108
2.57248	-0.07252	-0.06132
2.50685	-0.11664	-0.07892
2.55416	-0.06763	-0.05954
2.57248	-0.07252	-0.06132
2.52641	-0.11049	-0.07844
2.50772	-0.20457	-0.01619
2.50685	-0.11664	-0.07892
2.52641	-0.11049	-0.07844
2.49668	-0.18275	-0.04291
2.52354	-0.27493	0.05621
2.50772	-0.20457	-0.01619
2.49668	-0.18275	-0.04291
2.48467	-0.24336	0.00986
2.53269	-0.24576	0.06417
2.52354	-0.27493	0.05621
2.48467	-0.24336	0.00986
2.50523	-0.23042	0.04908
2.53180	-0.20503	0.06739
2.53269	-0.24576	0.06417
2.50523	-0.23042	0.04908
2.52544	-0.20743	0.09038
2.50934	-0.24203	0.11532
2.53180	-0.20503	0.06739
2.52544	-0.20743	0.09038
2.51734	-0.23894	0.15350
2.46820	-0.27079	0.16460
2.50934	-0.24203	0.11532
2.51734	-0.23894	0.15350
2.48092	-0.25989	0.19533
2.39849	-0.21008	0.17769
2.46820	-0.27079	0.16460
2.48092	-0.25989	0.19533
2.38732	-0.20412	0.14561
2.32710	-0.13490	0.18659
2.39849	-0.21008	0.17769
2.38732	-0.20412	0.14561
2.29519	-0.13943	0.10560
2.28623	-0.10186	0.22452
2.32710	-0.13490	0.18659
2.29519	-0.13943	0.10560
2.27455	-0.12621	0.20166
2.25005	-0.08491	0.25031
2.28623	-0.10186	0.22452
2.27455	-0.12621	0.20166
2.26248	-0.12049	0.28824
2.20027	-0.08203	0.21341
2.25005	-0.08491	0.25031
2.26248	-0.12049	0.28824
2.20821	-0.09195	0.20989
2.14650	-0.07784	0.17510
2.20027	-0.08203	0.21341
2.20821	-0.09195	0.20989
2.14524	-0.06009	0.12276
2.09362	-0.04588	0.19794
2.14650	-0.07784	0.17510
2.14524	-0.06009	0.12276
2.09474	-0.03194	0.17088
2.03753	-0.01745	0.22749
2.09362	-0.04588	0.19794
2.09474	-0.03194	0.17088
2.04289	-0.01458	0.23519
1.97145	-0.02194	0.22171
2.03753	-0.01745	0.22749
2.04289	-0.01458	0.23519
1.97859	-0.02229	0.22472
1.90824	-0.03864	0.20608
1.97145	-0.02194	0.22171
1.97859	-0.02229	0.22472
1.91485	-0.04043	0.19921
1.85905	-0.05828	0.19589
1.90824	-0.03864	0.20608
1.91485	-0.04043	0.19921
1.85922	-0.06018	0.19713
1.82214	-0.07592	0.17970
1.85905	-0.05828	0.19589
1.85922	-0.06018	0.19713
1.81694	-0.07839	0.19119
1.80720	-0.08131	0.14373
1.82214	-0.07592	0.17970
1.81694	-0.07839	0.19119
1.80670	-0.08964	0.15869
1.79100	-0.08113	0.11027
1.80720	-0.08131	0.14373
1.80670	-0.08964	0.15869
1.79565	-0.09196	0.12428
1.74397	-0.07621	0.10710
1.79100	-0.08113	0.11027
1.79565	-0.09196	0.12428
1.74499	-0.07362	0.11300
1.69478	-0.07384	0.10397
1.74397	-0.07621	0.10710
1.74499	-0.07362	0.11300
1.69132	-0.05847	0.10096
1.66946	-0.08480	0.07049
1.69478	-0.07384	0.10397
1.69132	-0.05847	0.10096
1.66681	-0.07575	0.06476
1.64632	-0.09943	0.03485
1.66946	-0.08480	0.07049
1.66681	-0.07575	0.06476
1.64603	-0.09753	0.02802
1.60893	-0.11268	0.01661
1.64632	-0.09943	0.03485
1.64603	-0.09753	0.02802
1.61174	-0.10046	0.00640
1.56750	-0.12147	0.01130
1.60893	-0.11268	0.01661
1.61174	-0.10046	0.00640
1.57147	-0.10003	0.00036
1.52713	-0.12019	0.02883
1.56750	-0.12147	0.01130
1.57147	-0.10003	0.00036
1.52437	-0.10942	0.02774
1.48669	-0.11137	0.04559
1.52713	-0.12019	0.02883
1.52437	-0.10942	0.02774
1.47836	-0.11226	0.05199
1.44832	-0.09262	0.03684
1.48669	-0.11137	0.04559
1.47836	-0.11226	0.05199
1.44685	-0.08925	0.03214
1.40727	-0.07312	0.01585
1.44832	-0.09262	0.03684
1.44685	-0.08925	0.03214
1.41255	-0.06242	-0.00071
1.35599	-0.05870	-0.01628
1.40727	-0.07312	0.01585
1.41255	-0.06242	-0.00071
1.35454	-0.04639	-0.02923
1.30499	-0.05706	-0.04780
1.35599	-0.05870	-0.01628
1.35454	-0.04639	-0.02923
1.29699	-0.04403	-0.05314
1.26146	-0.08497	-0.06834
1.30499	-0.05706	-0.04780
1.29699	-0.04403	-0.05314
1.26134	-0.06883	-0.06679
1.22793	-0.12110	-0.07267
1.26146	-0.08497	-0.06834
1.26134	-0.06883	-0.06679
1.23483	-0.10346	-0.06895
1.21688	-0.15019	-0.04374
1.22793	-0.12110	-0.07267
1.23483	-0.10346	-0.06895
1.21465	-0.13955	-0.05265
1.20561	-0.17077	-0.00668
1.21688	-0.15019	-0.04374
1.21465	-0.13955	-0.05265
1.19250	-0.16371	-0.02943
1.16925	-0.17152	0.01381
1.20561	-0.17077	-0.00668
1.19250	-0.16371	-0.02943
1.15388	-0.14863	-0.01263
1.12678	-0.16672	0.03338
1.16925	-0.17152	0.01381
1.15388	-0.14863	-0.01263
1.11458	-0.12771	0.01014
1.09234	-0.17031	0.06408
1.12678	-0.16672	0.03338
1.11458	-0.12771	0.01014
1.09282	-0.13143	0.05458
1.05557	-0.17199	0.09196
1.09234	-0.17031	0.06408
1.09282	-0.13143	0.05458
1.06686	-0.14128	0.09744
1.00859	-0.16555	0.10507
1.05557	-0.17199	0.09196
1.06686	-0.14128	0.09744
1.01438	-0.15178	0.12017
0.95810	-0.15271	0.10946
1.00859	-0.16555	0.10507
1.01438	-0.15178	0.12017
0.95537	-0.15421	0.12436
0.90780	-0.13151	0.10458
0.95810	-0.15271	0.10946
0.95537	-0.15421	0.12436
0.90343	-0.13314	0.09308
0.85881	-0.10679	0.09830
0.90780	-0.13151	0.10458
0.90343	-0.13314	0.09308
0.85537	-0.10318	0.06323
0.81482	-0.08096	0.10141
0.85881	-0.10679	0.09830
0.85537	-0.10318	0.06323
0.81465	-0.07135	0.07960
0.77174	-0.05924	0.10458
0.81482	-0.08096	0.10141
0.81465	-0.07135	0.07960
0.77497	-0.04496	0.10159
0.72577	-0.04883	0.09962
0.77174	-0.05924	0.10458
0.77497	-0.04496	0.10159
0.72957	-0.03561	0.09489
0.67974	-0.04628	0.09400
0.72577	-0.04883	0.09962
0.72957	-0.03561	0.09489
0.68322	-0.03749	0.08530
0.63562	-0.05346	0.09408
0.67974	-0.04628	0.09400
0.68322	-0.03749	0.08530
0.63918	-0.05442	0.09210
0.59213	-0.06161	0.09505
0.63562	-0.05346	0.09408
0.63918	-0.05442	0.09210
0.59526	-0.06921	0.10056
0.54758	-0.05770	0.09540
0.59213	-0.06161	0.09505
0.59526	-0.06921	0.10056
0.54832	-0.05603	0.10323
0.50526	-0.05631	0.09147
0.54758	-0.05770	0.09540
0.54832	-0.05603	0.10323
0.50447	-0.04468	0.09751
0.46994	-0.07317	0.07510
0.50526	-0.05631	0.09147
0.50447	-0.04468	0.09751
0.47227	-0.06543	0.07139
0.43551	-0.09174	0.05821
0.46994	-0.07317	0.07510
0.47227	-0.06543	0.07139
0.44117	-0.09113	0.04563
0.39621	-0.09849	0.05301
0.43551	-0.09174	0.05821
0.44117	-0.09113	0.04563
0.40146	-0.10200	0.04221
0.35577	-0.10022	0.05047
0.39621	-0.09849	0.05301
0.40146	-0.10200	0.04221
0.35915	-0.10619	0.04549
0.31584	-0.09926	0.04559
0.35577	-0.10022	0.05047
0.35915	-0.10619	0.04549
0.31639	-0.10508	0.04777
0.27701	-0.09558	0.03856
0.31584	-0.09926	0.04559
0.31639	-0.10508	0.04777
0.27505	-0.09928	0.04718
0.24124	-0.08921	0.02647
0.27701	-0.09558	0.03856
0.27505	-0.09928	0.04718
0.23914	-0.08826	0.03670
0.20607	-0.08234	0.01365
0.24124	-0.08921	0.02647
0.23914	-0.08826	0.03670
0.20447	-0.07678	0.02403
0.16547	-0.07716	0.00322
0.20607	-0.08234	0.01365
0.20447	-0.07678	0.02403
0.16375	-0.07004	0.01459
0.13209	-0.07363	-0.00407
0.16547	-0.07716	0.00322
0.16375	-0.07004	0.01459
0.13020	-0.06614	0.00807
0.11784	-0.07257	-0.00624
0.13209	-0.07363	-0.00407
0.13020	-0.06614	0.00807
0.11591	-0.06489	0.00612
0.11876	-0.07370	-0.00396
0.11784	-0.07257	-0.00624
0.11591	-0.06489	0.00612
0.11687	-0.06634	0.00819
4.03352	-0.04936	0.00019
4.02017	-0.09696	0.04388
4.03156	-0.10421	0.08476
4.06027	-0.05324	-0.01073
3.99246	-0.02078	-0.01980
4.03352	-0.04936	0.00019
4.06027	-0.05324	-0.01073
4.01699	-0.02214	-0.05813
3.86058	-0.00192	-0.01357
3.99246	-0.02078	-0.01980
4.01699	-0.02214	-0.05813
3.85563	-0.00112	-0.04990
3.74712	-0.02066	0.01131
3.86058	-0.00192	-0.01357
3.85563	-0.00112	-0.04990
3.71447	-0.01956	-0.00863
3.78956	-0.13672	0.05174
3.74712	-0.02066	0.01131
3.71447	-0.01956	-0.00863
3.77502	-0.14275	0.05354
3.86681	-0.24522	0.09682
3.78956	-0.13672	0.05174
3.77502	-0.14275	0.05354
3.86152	-0.25321	0.11286
3.89361	-0.22074	0.12566
3.86681	-0.24522	0.09682
3.86152	-0.25321	0.11286
3.81619	-0.20753	0.12208
3.89996	-0.18473	0.16509
3.89361	-0.22074	0.12566
3.81619	-0.20753	0.12208
3.76669	-0.14872	0.13957
3.89292	-0.25645	0.25113
3.89996	-0.18473	0.16509
3.76669	-0.14872	0.13957
3.83185	-0.20891	0.23047
3.85608	-0.31712	0.33531
3.89292	-0.25645	0.25113
3.83185	-0.20891	0.23047
3.88031	-0.27738	0.32724
3.75802	-0.25018	0.38446
3.85608	-0.31712	0.33531
3.88031	-0.27738	0.32724
3.77770	-0.27378	0.38475
3.65070	-0.16823	0.38876
3.75802	-0.25018	0.38446
3.77770	-0.27378	0.38475
3.65177	-0.23917	0.40104
3.58688	-0.16673	0.28884
3.65070	-0.16823	0.38876
3.65177	-0.23917	0.40104
3.60763	-0.17644	0.33182
3.53273	-0.18058	0.20022
3.58688	-0.16673	0.28884
3.60763	-0.17644	0.33182
3.57888	-0.11985	0.25905
3.46535	-0.17548	0.26185
3.53273	-0.18058	0.20022
3.57888	-0.11985	0.25905
3.52947	-0.12382	0.27271
3.40462	-0.15438	0.34404
3.46535	-0.17548	0.26185
3.52947	-0.12382	0.27271
3.47350	-0.13075	0.30456
3.37439	-0.09354	0.34282
3.40462	-0.15438	0.34404
3.47350	-0.13075	0.30456
3.41655	-0.08181	0.31040
3.33979	-0.03871	0.31995
3.37439	-0.09354	0.34282
3.41655	-0.08181	0.31040
3.34822	-0.03509	0.30802
3.25526	-0.04323	0.31044
3.33979	-0.03871	0.31995
3.34822	-0.03509	0.30802
3.24059	-0.04389	0.30320
3.17681	-0.06064	0.29057
3.25526	-0.04323	0.31044
3.24059	-0.04389	0.30320
3.15178	-0.06375	0.28784
3.16163	-0.05342	0.23552
3.17681	-0.06064	0.29057
3.15178	-0.06375	0.28784
3.15707	-0.05902	0.24801
3.16066	-0.04802	0.18365
3.16163	-0.05342	0.23552
3.15707	-0.05902	0.24801
3.17711	-0.05669	0.20701
3.14049	-0.06693	0.17843
3.16066	-0.04802	0.18365
3.17711	-0.05669	0.20701
3.14353	-0.08368	0.18993
3.11129	-0.08438	0.17974
3.14049	-0.06693	0.17843
3.14353	-0.08368	0.18993
3.09872	-0.10457	0.17748
3.06780	-0.07190	0.15261
3.11129	-0.08438	0.17974
3.09872	-0.10457	0.17748
3.06666	-0.07511	0.15405
3.02296	-0.06009	0.12502
3.06780	-0.07190	0.15261
3.06666	-0.07511	0.15405
3.03412	-0.04883	0.13369
2.99077	-0.07959	0.12268
3.02296	-0.06009	0.12502
3.03412	-0.04883	0.13369
2.99154	-0.08185	0.13461
2.96281	-0.10186	0.11745
2.99077	-0.07959	0.12268
2.99154	-0.08185	0.13461
2.95190	-0.12218	0.12882
2.93835	-0.09972	0.07697
2.96281	-0.10186	0.11745
2.95190	-0.12218	0.12882
2.93154	-0.12633	0.07983
2.90828	-0.09977	0.03950
2.93835	-0.09972	0.07697
2.93154	-0.12633	0.07983
2.91081	-0.12497	0.03137
2.85703	-0.13070	0.04285
2.90828	-0.09977	0.03950
2.91081	-0.12497	0.03137
2.87131	-0.14275	0.02237
2.80316	-0.15902	0.05602
2.85703	-0.13070	0.04285
2.87131	-0.14275	0.02237
2.82562	-0.15422	0.03072
2.76649	-0.15714	0.06114
2.80316	-0.15902	0.05602
2.82562	-0.15422	0.03072
2.78231	-0.13603	0.05661
2.72768	-0.13597	0.05674
2.76649	-0.15714	0.06114
2.78231	-0.13603	0.05661
2.73505	-0.10660	0.07200
2.66876	-0.08246	0.03136
2.72768	-0.13597	0.05674
2.73505	-0.10660	0.07200
2.67790	-0.06890	0.03638
2.60536	-0.04087	-0.00296
2.66876	-0.08246	0.03136
2.67790	-0.06890	0.03638
2.61816	-0.04599	-0.01267
2.53715	-0.06028	-0.05256
2.60536	-0.04087	-0.00296
2.61816	-0.04599	-0.01267
2.55416	-0.06763	-0.05954
2.49408	-0.11320	-0.07386
2.53715	-0.06028	-0.05256
2.55416	-0.06763	-0.05954
2.50685	-0.11664	-0.07892
2.52896	-0.20788	0.00737
2.49408	-0.11320	-0.07386
2.50685	-0.11664	-0.07892
2.50772	-0.20457	-0.01619
2.57295	-0.28614	0.09277
2.52896	-0.20788	0.00737
2.50772	-0.20457	-0.01619
2.52354	-0.27493	0.05621
2.56393	-0.26496	0.07872
2.57295	-0.28614	0.09277
2.52354	-0.27493	0.05621
2.53269	-0.24576	0.06417
2.53453	-0.22711	0.05522
2.56393	-0.26496	0.07872
2.53269	-0.24576	0.06417
2.53180	-0.20503	0.06739
2.49597	-0.25113	0.09141
2.53453	-0.22711	0.05522
2.53180	-0.20503	0.06739
2.50934	-0.24203	0.11532
2.45037	-0.26656	0.14619
2.49597	-0.25113	0.09141
2.50934	-0.24203	0.11532
2.46820	-0.27079	0.16460
2.40570	-0.21055	0.21183
2.45037	-0.26656	0.14619
2.46820	-0.27079	0.16460
2.39849	-0.21008	0.17769
2.35560	-0.13869	0.25735
2.40570	-0.21055	0.21183
2.39849	-0.21008	0.17769
2.32710	-0.13490	0.18659
2.29142	-0.08428	0.22678
2.35560	-0.13869	0.25735
2.32710	-0.13490	0.18659
2.28623	-0.10186	0.22452
2.22799	-0.05126	0.18743
2.29142	-0.08428	0.22678
2.28623	-0.10186	0.22452
2.25005	-0.08491	0.25031
2.18292	-0.07162	0.20418
2.22799	-0.05126	0.18743
2.25005	-0.08491	0.25031
2.20027	-0.08203	0.21341
2.13924	-0.09459	0.22845
2.18292	-0.07162	0.20418
2.20027	-0.08203	0.21341
2.14650	-0.07784	0.17510
2.08377	-0.06365	0.22636
2.13924	-0.09459	0.22845
2.14650	-0.07784	0.17510
2.09362	-0.04588	0.19794
2.02285	-0.02811	0.21860
2.08377	-0.06365	0.22636
2.09362	-0.04588	0.19794
2.03753	-0.01745	0.22749
1.95353	-0.02485	0.21911
2.02285	-0.02811	0.21860
2.03753	-0.01745	0.22749
1.97145	-0.02194	0.22171
1.89049	-0.03454	0.21425
1.95353	-0.02485	0.21911
1.97145	-0.02194	0.22171
1.90824	-0.03864	0.20608
1.85208	-0.05366	0.19127
1.89049	-0.03454	0.21425
1.90824	-0.03864	0.20608
1.85905	-0.05828	0.19589
1.82433	-0.07173	0.16134
1.85208	-0.05366	0.19127
1.85905	-0.05828	0.19589
1.82214	-0.07592	0.17970
1.80172	-0.07156	0.12807
1.82433	-0.07173	0.16134
1.82214	-0.07592	0.17970
1.80720	-0.08131	0.14373
1.77727	-0.06972	0.10145
1.80172	-0.07156	0.12807
1.80720	-0.08131	0.14373
1.79100	-0.08113	0.11027
1.73739	-0.08053	0.10103
1.77727	-0.06972	0.10145
1.79100	-0.08113	0.11027
1.74397	-0.07621	0.10710
1.69632	-0.09354	0.10175
1.73739	-0.08053	0.10103
1.74397	-0.07621	0.10710
1.69478	-0.07384	0.10397
1.66824	-0.10095	0.07752
1.69632	-0.09354	0.10175
1.69478	-0.07384	0.10397
1.66946	-0.08480	0.07049
1.63975	-0.10911	0.05093
1.66824	-0.10095	0.07752
1.66946	-0.08480	0.07049
1.64632	-0.09943	0.03485
1.59814	-0.12706	0.03851
1.63975	-0.10911	0.05093
1.64632	-0.09943	0.03485
1.60893	-0.11268	0.01661
1.55549	-0.13898	0.03228
1.59814	-0.12706	0.03851
1.60893	-0.11268	0.01661
1.56750	-0.12147	0.01130
1.52364	-0.12582	0.03074
1.55549	-0.13898	0.03228
1.56750	-0.12147	0.01130
1.52713	-0.12019	0.02883
1.49063	-0.10622	0.03101
1.52364	-0.12582	0.03074
1.52713	-0.12019	0.02883
1.48669	-0.11137	0.04559
1.44515	-0.09418	0.03318
1.49063	-0.10622	0.03101
1.48669	-0.11137	0.04559
1.44832	-0.09262	0.03684
1.39709	-0.08456	0.02687
1.44515	-0.09418	0.03318
1.44832	-0.09262	0.03684
1.40727	-0.07312	0.01585
1.35454	-0.07282	-0.00560
1.39709	-0.08456	0.02687
1.40727	-0.07312	0.01585
1.35599	-0.05870	-0.01628
1.31165	-0.07125	-0.04221
1.35454	-0.07282	-0.00560
1.35599	-0.05870	-0.01628
1.30499	-0.05706	-0.04780
1.25898	-0.09790	-0.07045
1.31165	-0.07125	-0.04221
1.30499	-0.05706	-0.04780
1.26146	-0.08497	-0.06834
1.21543	-0.13103	-0.07960
1.25898	-0.09790	-0.07045
1.26146	-0.08497	-0.06834
1.22793	-0.12110	-0.07267
1.20787	-0.15192	-0.04276
1.21543	-0.13103	-0.07960
1.22793	-0.12110	-0.07267
1.21688	-0.15019	-0.04374
1.20289	-0.16960	0.00404
1.20787	-0.15192	-0.04276
1.21688	-0.15019	-0.04374
1.20561	-0.17077	-0.00668
1.17033	-0.18972	0.02874
1.20289	-0.16960	0.00404
1.20561	-0.17077	-0.00668
1.16925	-0.17152	0.01381
1.12729	-0.20361	0.04636
1.17033	-0.18972	0.02874
1.16925	-0.17152	0.01381
1.12678	-0.16672	0.03338
1.07936	-0.20348	0.06171
1.12729	-0.20361	0.04636
1.12678	-0.16672	0.03338
1.09234	-0.17031	0.06408
1.03094	-0.19242	0.07331
1.07936	-0.20348	0.06171
1.09234	-0.17031	0.06408
1.05557	-0.17199	0.09196
0.99110	-0.16722	0.07833
1.03094	-0.19242	0.07331
1.05557	-0.17199	0.09196
1.00859	-0.16555	0.10507
0.95139	-0.13902	0.08568
0.99110	-0.16722	0.07833
1.00859	-0.16555	0.10507
0.95810	-0.15271	0.10946
0.90458	-0.11994	0.11097
0.95139	-0.13902	0.08568
0.95810	-0.15271	0.10946
0.90780	-0.13151	0.10458
0.85602	-0.10375	0.13124
0.90458	-0.11994	0.11097
0.90780	-0.13151	0.10458
0.85881	-0.10679	0.09830
0.80904	-0.08781	0.12037
0.85602	-0.10375	0.13124
0.85881	-0.10679	0.09830
0.81482	-0.08096	0.10141
0.76245	-0.07351	0.10350
0.80904	-0.08781	0.12037
0.81482	-0.08096	0.10141
0.77174	-0.05924	0.10458
0.71603	-0.06066	0.10108
0.76245	-0.07351	0.10350
0.77174	-0.05924	0.10458
0.72577	-0.04883	0.09962
0.67024	-0.05135	0.10115
0.71603	-0.06066	0.10108
0.72577	-0.04883	0.09962
0.67974	-0.04628	0.09400
0.62538	-0.04794	0.09744
0.67024	-0.05135	0.10115
0.67974	-0.04628	0.09400
0.63562	-0.05346	0.09408
0.58176	-0.04949	0.09324
0.62538	-0.04794	0.09744
0.63562	-0.05346	0.09408
0.59213	-0.06161	0.09505
0.53993	-0.05689	0.09039
0.58176	-0.04949	0.09324
0.59213	-0.06161	0.09505
0.54758	-0.05770	0.09540
0.49945	-0.06696	0.08695
0.53993	-0.05689	0.09039
0.54758	-0.05770	0.09540
0.50526	-0.05631	0.09147
0.46015	-0.07761	0.08144
0.49945	-0.06696	0.08695
0.50526	-0.05631	0.09147
0.46994	-0.07317	0.07510
0.42168	-0.08654	0.07426
0.46015	-0.07761	0.08144
0.46994	-0.07317	0.07510
0.43551	-0.09174	0.05821
0.38344	-0.08961	0.06531
0.42168	-0.08654	0.07426
0.43551	-0.09174	0.05821
0.39621	-0.09849	0.05301
0.34591	-0.09025	0.05454
0.38344	-0.08961	0.06531
0.39621	-0.09849	0.05301
0.35577	-0.10022	0.05047
0.30959	-0.09068	0.04127
0.34591	-0.09025	0.05454
0.35577	-0.10022	0.05047
0.31584	-0.09926	0.04559
0.27379	-0.09045	0.02734
0.30959	-0.09068	0.04127
0.31584	-0.09926	0.04559
0.27701	-0.09558	0.03856
0.23805	-0.09001	0.01428
0.27379	-0.09045	0.02734
0.27701	-0.09558	0.03856
0.24124	-0.08921	0.02647
0.20211	-0.08879	0.00227
0.23805	-0.09001	0.01428
0.24124	-0.08921	0.02647
0.20607	-0.08234	0.01365
0.16161	-0.08568	-0.00875
0.20211	-0.08879	0.00227
0.20607	-0.08234	0.01365
0.16547	-0.07716	0.00322
0.12842	-0.08277	-0.01662
0.16161	-0.08568	-0.00875
0.16547	-0.07716	0.00322
0.13209	-0.07363	-0.00407
0.11421	-0.08199	-0.01895
0.12842	-0.08277	-0.01662
0.13209	-0.07363	-0.00407
0.11784	-0.07257	-0.00624
0.11509	-0.08269	-0.01653
0.11421	-0.08199	-0.01895
0.11784	-0.07257	-0.00624
0.11876	-0.07370	-0.00396
3.94882	-0.04276	0.06239
4.01465	-0.09615	0.05797
4.02017	-0.09696	0.04388
4.03352	-0.04936	0.00019
3.88642	-0.02024	0.04988
3.94882	-0.04276	0.06239
4.03352	-0.04936	0.00019
3.99246	-0.02078	-0.01980
3.82376	-0.03053	0.00282
3.88642	-0.02024	0.04988
3.99246	-0.02078	-0.01980
3.86058	-0.00192	-0.01357
3.77192	-0.06782	-0.02587
3.82376	-0.03053	0.00282
3.86058	-0.00192	-0.01357
3.74712	-0.02066	0.01131
3.73507	-0.13614	0.03019
3.77192	-0.06782	-0.02587
3.74712	-0.02066	0.01131
3.78956	-0.13672	0.05174
3.73013	-0.20779	0.11298
3.73507	-0.13614	0.03019
3.78956	-0.13672	0.05174
3.86681	-0.24522	0.09682
3.79924	-0.25151	0.18734
3.73013	-0.20779	0.11298
3.86681	-0.24522	0.09682
3.89361	-0.22074	0.12566
3.87087	-0.28196	0.25105
3.79924	-0.25151	0.18734
3.89361	-0.22074	0.12566
3.89996	-0.18473	0.16509
3.88027	-0.31478	0.28254
3.87087	-0.28196	0.25105
3.89996	-0.18473	0.16509
3.89292	-0.25645	0.25113
3.84924	-0.31584	0.30467
3.88027	-0.31478	0.28254
3.89292	-0.25645	0.25113
3.85608	-0.31712	0.33531
3.76511	-0.22542	0.34926
3.84924	-0.31584	0.30467
3.85608	-0.31712	0.33531
3.75802	-0.25018	0.38446
3.66645	-0.13586	0.36786
3.76511	-0.22542	0.34926
3.75802	-0.25018	0.38446
3.65070	-0.16823	0.38876
3.59518	-0.14516	0.28560
3.66645	-0.13586	0.36786
3.65070	-0.16823	0.38876
3.58688	-0.16673	0.28884
3.52856	-0.17655	0.21354
3.59518	-0.14516	0.28560
3.58688	-0.16673	0.28884
3.53273	-0.18058	0.20022
3.45157	-0.18577	0.27863
3.52856	-0.17655	0.21354
3.53273	-0.18058	0.20022
3.46535	-0.17548	0.26185
3.38300	-0.17332	0.35824
3.45157	-0.18577	0.27863
3.46535	-0.17548	0.26185
3.40462	-0.15438	0.34404
3.34712	-0.10501	0.35064
3.38300	-0.17332	0.35824
3.40462	-0.15438	0.34404
3.37439	-0.09354	0.34282
3.31249	-0.04063	0.32010
3.34712	-0.10501	0.35064
3.37439	-0.09354	0.34282
3.33979	-0.03871	0.31995
3.24100	-0.04672	0.30496
3.31249	-0.04063	0.32010
3.33979	-0.03871	0.31995
3.25526	-0.04323	0.31044
3.17699	-0.06886	0.28126
3.24100	-0.04672	0.30496
3.25526	-0.04323	0.31044
3.17681	-0.06064	0.29057
3.16716	-0.06838	0.22552
3.17699	-0.06886	0.28126
3.17681	-0.06064	0.29057
3.16163	-0.05342	0.23552
3.16634	-0.06459	0.17462
3.16716	-0.06838	0.22552
3.16163	-0.05342	0.23552
3.16066	-0.04802	0.18365
3.13993	-0.06486	0.16995
3.16634	-0.06459	0.17462
3.16066	-0.04802	0.18365
3.14049	-0.06693	0.17843
3.10294	-0.06632	0.17456
3.13993	-0.06486	0.16995
3.14049	-0.06693	0.17843
3.11129	-0.08438	0.17974
3.05409	-0.06890	0.16039
3.10294	-0.06632	0.17456
3.11129	-0.08438	0.17974
3.06780	-0.07190	0.15261
3.00753	-0.07158	0.14217
3.05409	-0.06890	0.16039
3.06780	-0.07190	0.15261
3.02296	-0.06009	0.12502
2.98208	-0.06982	0.12779
3.00753	-0.07158	0.14217
3.02296	-0.06009	0.12502
2.99077	-0.07959	0.12268
2.96243	-0.07415	0.10969
2.98208	-0.06982	0.12779
2.99077	-0.07959	0.12268
2.96281	-0.10186	0.11745
2.94111	-0.10110	0.07673
2.96243	-0.07415	0.10969
2.96281	-0.10186	0.11745
2.93835	-0.09972	0.07697
2.91351	-0.12817	0.04748
2.94111	-0.10110	0.07673
2.93835	-0.09972	0.07697
2.90828	-0.09977	0.03950
2.86789	-0.13293	0.04350
2.91351	-0.12817	0.04748
2.90828	-0.09977	0.03950
2.85703	-0.13070	0.04285
2.81816	-0.13163	0.04472
2.86789	-0.13293	0.04350
2.85703	-0.13070	0.04285
2.80316	-0.15902	0.05602
2.78175	-0.14153	0.03549
2.81816	-0.13163	0.04472
2.80316	-0.15902	0.05602
2.76649	-0.15714	0.06114
2.73637	-0.13720	0.02413
2.78175	-0.14153	0.03549
2.76649	-0.15714	0.06114
2.72768	-0.13597	0.05674
2.65336	-0.07833	0.01727
2.73637	-0.13720	0.02413
2.72768	-0.13597	0.05674
2.66876	-0.08246	0.03136
2.56936	-0.02688	0.00444
2.65336	-0.07833	0.01727
2.66876	-0.08246	0.03136
2.60536	-0.04087	-0.00296
2.50754	-0.04191	-0.04145
2.56936	-0.02688	0.00444
2.60536	-0.04087	-0.00296
2.53715	-0.06028	-0.05256
2.47973	-0.09170	-0.06387
2.50754	-0.04191	-0.04145
2.53715	-0.06028	-0.05256
2.49408	-0.11320	-0.07386
2.53198	-0.17963	0.01833
2.47973	-0.09170	-0.06387
2.49408	-0.11320	-0.07386
2.52896	-0.20788	0.00737
2.58481	-0.25949	0.10425
2.53198	-0.17963	0.01833
2.52896	-0.20788	0.00737
2.57295	-0.28614	0.09277
2.55148	-0.27178	0.08925
2.58481	-0.25949	0.10425
2.57295	-0.28614	0.09277
2.56393	-0.26496	0.07872
2.49985	-0.25984	0.06564
2.55148	-0.27178	0.08925
2.56393	-0.26496	0.07872
2.53453	-0.22711	0.05522
2.48086	-0.25201	0.10912
2.49985	-0.25984	0.06564
2.53453	-0.22711	0.05522
2.49597	-0.25113	0.09141
2.45843	-0.23382	0.16484
2.48086	-0.25201	0.10912
2.49597	-0.25113	0.09141
2.45037	-0.26656	0.14619
2.40700	-0.19644	0.20321
2.45843	-0.23382	0.16484
2.45037	-0.26656	0.14619
2.40570	-0.21055	0.21183
2.34583	-0.15132	0.22408
2.40700	-0.19644	0.20321
2.40570	-0.21055	0.21183
2.35560	-0.13869	0.25735
2.28560	-0.10006	0.20296
2.34583	-0.15132	0.22408
2.35560	-0.13869	0.25735
2.29142	-0.08428	0.22678
2.22639	-0.06334	0.18326
2.28560	-0.10006	0.20296
2.29142	-0.08428	0.22678
2.22799	-0.05126	0.18743
2.17381	-0.07841	0.21822
2.22639	-0.06334	0.18326
2.22799	-0.05126	0.18743
2.18292	-0.07162	0.20418
2.12192	-0.09723	0.25391
2.17381	-0.07841	0.21822
2.18292	-0.07162	0.20418
2.13924	-0.09459	0.22845
2.06651	-0.07083	0.24161
2.12192	-0.09723	0.25391
2.13924	-0.09459	0.22845
2.08377	-0.06365	0.22636
2.00792	-0.03918	0.21891
2.06651	-0.07083	0.24161
2.08377	-0.06365	0.22636
2.02285	-0.02811	0.21860
1.93877	-0.02888	0.21416
2.00792	-0.03918	0.21891
2.02285	-0.02811	0.21860
1.95353	-0.02485	0.21911
1.87797	-0.03105	0.20635
1.93877	-0.02888	0.21416
1.95353	-0.02485	0.21911
1.89049	-0.03454	0.21425
1.85028	-0.05110	0.17783
1.87797	-0.03105	0.20635
1.89049	-0.03454	0.21425
1.85208	-0.05366	0.19127
1.83086	-0.07270	0.14693
1.85028	-0.05110	0.17783
1.85208	-0.05366	0.19127
1.82433	-0.07173	0.16134
1.80001	-0.07600	0.12959
1.83086	-0.07270	0.14693
1.82433	-0.07173	0.16134
1.80172	-0.07156	0.12807
1.76708	-0.07711	0.11530
1.80001	-0.07600	0.12959
1.80172	-0.07156	0.12807
1.77727	-0.06972	0.10145
1.73597	-0.08821	0.09614
1.76708	-0.07711	0.11530
1.77727	-0.06972	0.10145
1.73739	-0.08053	0.10103
1.70326	-0.10117	0.08026
1.73597	-0.08821	0.09614
1.73739	-0.08053	0.10103
1.69632	-0.09354	0.10175
1.66557	-0.11232	0.07769
1.70326	-0.10117	0.08026
1.69632	-0.09354	0.10175
1.66824	-0.10095	0.07752
1.62667	-0.12045	0.07487
1.66557	-0.11232	0.07769
1.66824	-0.10095	0.07752
1.63975	-0.10911	0.05093
1.58905	-0.12173	0.05838
1.62667	-0.12045	0.07487
1.63975	-0.10911	0.05093
1.59814	-0.12706	0.03851
1.55313	-0.12035	0.03788
1.58905	-0.12173	0.05838
1.59814	-0.12706	0.03851
1.55549	-0.13898	0.03228
1.52289	-0.12006	0.01584
1.55313	-0.12035	0.03788
1.55549	-0.13898	0.03228
1.52364	-0.12582	0.03074
1.49021	-0.11827	0.00038
1.52289	-0.12006	0.01584
1.52364	-0.12582	0.03074
1.49063	-0.10622	0.03101
1.44554	-0.11403	0.00773
1.49021	-0.11827	0.00038
1.49063	-0.10622	0.03101
1.44515	-0.09418	0.03318
1.39710	-0.10609	0.01601
1.44554	-0.11403	0.00773
1.44515	-0.09418	0.03318
1.39709	-0.08456	0.02687
1.35133	-0.08783	0.00497
1.39710	-0.10609	0.01601
1.39709	-0.08456	0.02687
1.35454	-0.07282	-0.00560
1.30403	-0.07431	-0.01407
1.35133	-0.08783	0.00497
1.35454	-0.07282	-0.00560
1.31165	-0.07125	-0.04221
1.24711	-0.08237	-0.04345
1.30403	-0.07431	-0.01407
1.31165	-0.07125	-0.04221
1.25898	-0.09790	-0.07045
1.19877	-0.10011	-0.06240
1.24711	-0.08237	-0.04345
1.25898	-0.09790	-0.07045
1.21543	-0.13103	-0.07960
1.18348	-0.12226	-0.04137
1.19877	-0.10011	-0.06240
1.21543	-0.13103	-0.07960
1.20787	-0.15192	-0.04276
1.17427	-0.14577	-0.00893
1.18348	-0.12226	-0.04137
1.20787	-0.15192	-0.04276
1.20289	-0.16960	0.00404
1.15025	-0.16900	0.01368
1.17427	-0.14577	-0.00893
1.20289	-0.16960	0.00404
1.17033	-0.18972	0.02874
1.11765	-0.18246	0.03404
1.15025	-0.16900	0.01368
1.17033	-0.18972	0.02874
1.12729	-0.20361	0.04636
1.07269	-0.17091	0.05245
1.11765	-0.18246	0.03404
1.12729	-0.20361	0.04636
1.07936	-0.20348	0.06171
1.02455	-0.14995	0.06948
1.07269	-0.17091	0.05245
1.07936	-0.20348	0.06171
1.03094	-0.19242	0.07331
0.98364	-0.12984	0.08520
1.02455	-0.14995	0.06948
1.03094	-0.19242	0.07331
0.99110	-0.16722	0.07833
0.94252	-0.11136	0.10148
0.98364	-0.12984	0.08520
0.99110	-0.16722	0.07833
0.95139	-0.13902	0.08568
0.89599	-0.09991	0.12535
0.94252	-0.11136	0.10148
0.95139	-0.13902	0.08568
0.90458	-0.11994	0.11097
0.84770	-0.09181	0.14147
0.89599	-0.09991	0.12535
0.90458	-0.11994	0.11097
0.85602	-0.10375	0.13124
0.79937	-0.08677	0.13026
0.84770	-0.09181	0.14147
0.85602	-0.10375	0.13124
0.80904	-0.08781	0.12037
0.75159	-0.08003	0.11145
0.79937	-0.08677	0.13026
0.80904	-0.08781	0.12037
0.76245	-0.07351	0.10350
0.70606	-0.06281	0.09867
0.75159	-0.08003	0.11145
0.76245	-0.07351	0.10350
0.71603	-0.06066	0.10108
0.66122	-0.04688	0.09062
0.70606	-0.06281	0.09867
0.71603	-0.06066	0.10108
0.67024	-0.05135	0.10115
0.61548	-0.04319	0.09403
0.66122	-0.04688	0.09062
0.67024	-0.05135	0.10115
0.62538	-0.04794	0.09744
0.57066	-0.04539	0.09853
0.61548	-0.04319	0.09403
0.62538	-0.04794	0.09744
0.58176	-0.04949	0.09324
0.52817	-0.05123	0.09411
0.57066	-0.04539	0.09853
0.58176	-0.04949	0.09324
0.53993	-0.05689	0.09039
0.48760	-0.05945	0.08650
0.52817	-0.05123	0.09411
0.53993	-0.05689	0.09039
0.49945	-0.06696	0.08695
0.44926	-0.06822	0.07862
0.48760	-0.05945	0.08650
0.49945	-0.06696	0.08695
0.46015	-0.07761	0.08144
0.41232	-0.07702	0.06891
0.44926	-0.06822	0.07862
[truncated: 9,426 more rows]
